# Supplementary material for: Male DAT Val559 Mice Exhibit Compulsive Behavior under Devalued Reward Conditions Accompanied by Cellular and Pharmacological Changes
Source: Cells. 2022 Dec 15;11(24):4059. doi: 10.3390/cells11244059 (PMC9777203; doi:10.3390/cells11244059)
Supplement: Supplementary file 1 [file cells-11-04059-s001.zip]

Archive with 1 entries (1 files):
- cells-2035438-supplementary.pdf
